# Supplementary material for: Isolation and Biological Evaluation of Alfa-Mangostin as Potential Therapeutic Agents against Liver Fibrosis
Source: Bioengineering (Basel). 2023 Sep 11;10(9):1075. doi: 10.3390/bioengineering10091075 (PMC10526009; doi:10.3390/bioengineering10091075)
Supplement: Supplementary file 1 [file bioengineering-10-01075-s001.zip]

Archive with 1 entries (1 files):
- bioengineering-2553811-supplementary.pdf
